# Supplementary material for: Efficacy and Safety of Lebrikizumab in Adults with Moderate-to-Severe Atopic Dermatitis: A Systematic Review and Meta-Analysis
Source: J Clin Med. 2026 Feb 25;15(5):1737. doi: 10.3390/jcm15051737 (PMC12986258; doi:10.3390/jcm15051737)
Supplement: Supplementary file 1 [file jcm-15-01737-s001.zip]

Archive with 3 entries (2 files):
- jcm-4018458-supplementary/
- jcm-4018458-supplementary/Table S1.pdf
- jcm-4018458-supplementary/Table S2.pdf
